# Supplementary material for: A Fluorescent Detection for Paraquat Based on β-CDs-Enhanced Fluorescent Gold Nanoclusters
Source: Foods. 2021 May 24;10(6):1178. doi: 10.3390/foods10061178 (PMC8225061; doi:10.3390/foods10061178)
Supplement: Supplementary file 1 [file foods-10-01178-s001.zip]

Archive with 1 entries (1 files):
- foods-1210016-supplementary.pdf
